# Supplementary material for: The Shapley value for a fair division of group discounts for coordinating cooling loads
Source: PLoS One. 2020 Jan 10;15(1):e0227049. doi: 10.1371/journal.pone.0227049 (PMC6953874; doi:10.1371/journal.pone.0227049)
Supplement: S1 Dataset — (ZIP) [file pone.0227049.s001.zip]

Archive with 43 entries (38 files):
- Dataset/
- Dataset/leakage/
- Dataset/leakage/0.05
- Dataset/leakage/0.053
- Dataset/leakage/0.074
- Dataset/leakage/0.076
- Dataset/leakage/0.057
- Dataset/leakage/0.064
- Dataset/leakage/0.077
- Dataset/leakage/0.087
- Dataset/leakage/0.095
- Dataset/leakage/0.096
- Dataset/setpoint/
- Dataset/setpoint/22.0
- Dataset/setpoint/22.5
- Dataset/setpoint/23.0
- Dataset/setpoint/24.0
- Dataset/setpoint/25.0
- Dataset/setpoint/25.5
- Dataset/setpoint/26.0
- Dataset/sizes/
- Dataset/sizes/3
- Dataset/sizes/4
- Dataset/sizes/5
- Dataset/sizes/6
- Dataset/sizes/7
- Dataset/sizes/8
- Dataset/sizes/9
- Dataset/sizes/10
- Dataset/sizes/11
- Dataset/sizes/12
- Dataset/sizes/13
- Dataset/sizes/14
- Dataset/sizes/15
- Dataset/tolerance/
- Dataset/tolerance/1.0
- Dataset/tolerance/1.5
- Dataset/tolerance/2.0
- Dataset/tolerance/2.5
- Dataset/tolerance/3.0
- Dataset/tolerance/3.5
- Dataset/tolerance/4.0
- Dataset/external_temperature
