# Supplementary material for: The Shapley value for a fair division of group discounts for coordinating cooling loads
Source: PLoS One. 2020 Jan 10;15(1):e0227049. doi: 10.1371/journal.pone.0227049 (PMC6953874; doi:10.1371/journal.pone.0227049)
Supplement: S1 Dataset — (ZIP) [file pone.0227049.s001.zip › Dataset/tolerance/2.0]

-8
90,130,22.0,1.0,0.05,0.005,0.005,1.0,4000
90,130,22.0,1.0,0.05,0.005,0.005,1.0,4000
90,130,22.0,1.0,0.05,0.005,0.005,1.0,4000
90,130,22.0,1.0,0.05,0.005,0.005,1.0,4000
90,130,22.0,1.0,0.05,0.005,0.005,1.0,4000
90,130,22.0,1.0,0.05,0.005,0.005,1.0,4000
90,130,22.0,1.0,0.05,0.005,0.005,1.0,4000
90,130,22.0,1.0,0.05,0.005,0.005,1.0,4000
90,130,22.0,1.0,0.05,0.005,0.005,1.0,4000
90,130,22.0,1.0,0.05,0.005,0.005,1.0,4000
90,130,22.0,1.0,0.05,0.005,0.005,1.0,4000
90,130,22.0,1.0,0.05,0.005,0.005,1.0,4000
90,130,22.0,1.0,0.05,0.005,0.005,1.0,4000
90,130,22.0,1.0,0.05,0.005,0.005,1.0,4000
90,130,22.0,2.0,0.05,0.005,0.005,1.0,4000
