# Supplementary material for: The Shapley value for a fair division of group discounts for coordinating cooling loads
Source: PLoS One. 2020 Jan 10;15(1):e0227049. doi: 10.1371/journal.pone.0227049 (PMC6953874; doi:10.1371/journal.pone.0227049)
Supplement: S1 Dataset — (ZIP) [file pone.0227049.s001.zip › Dataset/external_temperature]

25,24.833,24.666,24.5,24.333,24.166,23.999,23.833,23.666,23.499,23.332,23.165,23,23,23,23,23,23,23,23,23,23,23,23,23,23,23,23,23,23,22.997,22.83,22.663,22.496,22.329,22.163,22,22,22,22,22,22,22.015,22.515,23.015,23.516,24.016,24.516,25.011,25.345,25.678,26.012,26.345,26.679,27.006,27.173,27.34,27.507,27.673,27.84,28.007,28.174,28.341,28.507,28.674,28.841,29.008,29.174,29.341,29.508,29.675,29.842,30,30,30,30,30,30,30,30,30,30,30,30,30,30,30,30,30,30,30,30,30,30,30,30,30,30,30,30,30,30,29.976,29.643,29.309,28.976,28.642,28.309,27.987,27.821,27.654,27.487,27.32,27.154,27,27,27,27,27,27,26.986,26.819,26.653,26.486,26.319,26.152,26,26,26,26,26,26,26,26,26,26,26,26,25.984,25.817,25.65,25.484,25.317,25.15
